# Supplementary material for: The Parallel Worm Tracker: A Platform for Measuring Average Speed and Drug-Induced Paralysis in Nematodes
Source: PLoS One. 2008 May 21;3(5):e2208. doi: 10.1371/journal.pone.0002208 (PMC2373883; doi:10.1371/journal.pone.0002208)
Supplement: Dataset S1 — MATLAB-based code for the Parallel Worm Tracker. This *.zip file contains all of the *.m files needed to run the Parallel Worm Tracker. It also contains the user manual and an Excel file used to define run-time preferences. (0.36 MB ZIP) [file pone.0002208.s001.zip]

Archive with 45 entries (41 files):
- Track Analysis/BatchAnalyzer.m
- Track Analysis/CalcAngleDif.m
- Track Analysis/CalcDif.m
- Track Analysis/DeleteTrack.m
- Track Analysis/DisplayPirouettes.m
- Track Analysis/GetAngleDif.m
- Track Analysis/IdentifyParalyzed.m
- Track Analysis/IdentifyPirouettes.m
- Track Analysis/OpenTrack.m
- Track Analysis/Playback Track/
- Track Analysis/Playback Track/BeginTrack.m
- Track Analysis/Playback Track/EndTrack.m
- Track Analysis/Playback Track/GetActiveTag.m
- Track Analysis/Playback Track/GetPlaySpeed.m
- Track Analysis/Playback Track/PlayTrack.m
- Track Analysis/Playback Track/StopTrack.m
- Track Analysis/PlotSpeedHistogram.m
- Track Analysis/Plotter.m
- Track Analysis/RecSlidingWindow.m
- Track Analysis/SaveResults.m
- Track Analysis/SelectTrack.m
- Track Analysis/TrackAnalysis.m
- Track Analysis/TrackAnalysisPrefs.fig
- Track Analysis/TrackAnalysisPrefs.m
- Track Analysis/WormAnalyzer.m
- Track Analysis/
- Video Capture/ParalysisTracker.m
- Video Capture/StartVidCapture.m
- Video Capture/StopVidCapture.m
- Video Capture/VidCaptureTimerFcn.m
- Video Capture/VideoCapture.fig
- Video Capture/VideoCapture.m
- Video Capture/VidGrabFramesToAVI.m
- Video Capture/
- Worm Tracker/JoinTracks.m
- Worm Tracker/PlotFrame.m
- Worm Tracker/TrackWorms.m
- Worm Tracker/WormTracker.fig
- Worm Tracker/WormTracker.m
- Worm Tracker/WormTrackerPreferences.fig
- Worm Tracker/WormTrackerPreferences.m
- Worm Tracker/
- Worm Tracker Preferences.xls
- Track Analysis Functions - Block Diagram.pdf
- Parallel Worm Tracker User Manual.pdf
