# Supplementary material for: The Parallel Worm Tracker: A Platform for Measuring Average Speed and Drug-Induced Paralysis in Nematodes
Source: PLoS One. 2008 May 21;3(5):e2208. doi: 10.1371/journal.pone.0002208 (PMC2373883; doi:10.1371/journal.pone.0002208)
Supplement: Dataset S1 — MATLAB-based code for the Parallel Worm Tracker. This *.zip file contains all of the *.m files needed to run the Parallel Worm Tracker. It also contains the user manual and an Excel file used to define run-time preferences. (0.36 MB ZIP) [file pone.0002208.s001.zip › Track Analysis/BatchAnalyzer.m]

function BatchAnalyzer()

% This function extracts the major parameters for all tracks in a Tracks file. 

global Tracks;
global Current;

% Set up for processing
Current.BatchAnalysis = 1;        % Running in Batch Analysis Mode

% Analyze Tracks
NumTracks = length(Tracks);
for TN = 1:NumTracks
    Current.Analyzed = 0;
    Current.TempAnalyzed = 0;
    H = findobj('tag', 'SLIDER');
    set(H, 'Value', TN);
    
    TrackAnalysis;
end

% Save analysis results
[SaveFile, SavePath] = uiputfile('*.mat', 'Select File for Saving Analysis Results');
SaveFileName = [SavePath, SaveFile];
if SaveFile == 0
    errordlg('Save file was not selected');
    return;
end
save(SaveFileName, 'Tracks');

Current.BatchAnalysis = 0;    % Return to Non-Batch Mode
