# Supplementary material for: The Parallel Worm Tracker: A Platform for Measuring Average Speed and Drug-Induced Paralysis in Nematodes
Source: PLoS One. 2008 May 21;3(5):e2208. doi: 10.1371/journal.pone.0002208 (PMC2373883; doi:10.1371/journal.pone.0002208)
Supplement: Dataset S1 — MATLAB-based code for the Parallel Worm Tracker. This *.zip file contains all of the *.m files needed to run the Parallel Worm Tracker. It also contains the user manual and an Excel file used to define run-time preferences. (0.36 MB ZIP) [file pone.0002208.s001.zip › Track Analysis/CalcAngleDif.m]

function Dif = CalcAngleDif(Data, StepSize)			% StepSize MUST be > 0

% This function is identical to CalcDif, except for the fact that it accounts for
% the periodic nature of Data about +/-180 deg.
% For detailed documentation see CalcDif.

Len = length(Data);
HalfStepHi = ceil(StepSize/2);
HalfStepLo = floor(StepSize/2);

Dif(1) = GetAngleDif(Data(1), Data(2));
for i = 2:HalfStepHi
	Dif(i) = GetAngleDif(Data(1), Data(2*i-1)) / (2*i-2);
end
Dif(HalfStepHi+1:Len-HalfStepLo) = GetAngleDif(Data(1:Len-StepSize), Data(StepSize+1:Len)) / StepSize;
for i = 1:HalfStepLo-1
	Dif(Len-HalfStepLo+i) = GetAngleDif(Data(Len-2*HalfStepLo+2*i), Data(Len)) / (2*HalfStepLo-2*i);
end
Dif(Len) = GetAngleDif(Data(Len-1), Data(Len));
