# Supplementary material for: The Parallel Worm Tracker: A Platform for Measuring Average Speed and Drug-Induced Paralysis in Nematodes
Source: PLoS One. 2008 May 21;3(5):e2208. doi: 10.1371/journal.pone.0002208 (PMC2373883; doi:10.1371/journal.pone.0002208)
Supplement: Dataset S1 — MATLAB-based code for the Parallel Worm Tracker. This *.zip file contains all of the *.m files needed to run the Parallel Worm Tracker. It also contains the user manual and an Excel file used to define run-time preferences. (0.36 MB ZIP) [file pone.0002208.s001.zip › Track Analysis/CalcDif.m]

function Dif = CalcDif(Data, StepSize)			% StepSize MUST be > 0

% This function calculates the (approx.) derivative of the vector *Data*. 
% 
% Alignment issues:
% The function returns a vector (Dif) that is aligned with the input vector (Data).
% This means that the i-th index of Dif is the value of the derivative 
% at the i-th index of Data. This value is calculated by taking the difference
% between the values located StepSize/2 samples on either side of Data(i), 
% and dividing by StepSize.

% Edge effects: See code (too long to explain & not that important).

% Note: This function returns a value of the derivative in units of "dif"/samples.
% To convert this measure to "dif"/seconds it is necessary to multiply Dif
% by the sample rate.

Len = length(Data);
HalfStepHi = ceil(StepSize/2);
HalfStepLo = floor(StepSize/2);

Dif(1) = Data(2) - Data(1);
for i = 2:HalfStepHi
	Dif(i) = (Data(2*i-1) - Data(1)) / (2*i-2);
end
Dif(HalfStepHi+1:Len-HalfStepLo) = (Data(StepSize+1:Len) - Data(1:Len-StepSize))/StepSize;
for i = 1:HalfStepLo-1
	Dif(Len-HalfStepLo+i) = (Data(Len) - Data(Len-2*HalfStepLo+2*i))/(2*HalfStepLo-2*i);
end
Dif(Len) = Data(Len) - Data(Len-1);
