# Supplementary material for: The Parallel Worm Tracker: A Platform for Measuring Average Speed and Drug-Induced Paralysis in Nematodes
Source: PLoS One. 2008 May 21;3(5):e2208. doi: 10.1371/journal.pone.0002208 (PMC2373883; doi:10.1371/journal.pone.0002208)
Supplement: Dataset S1 — MATLAB-based code for the Parallel Worm Tracker. This *.zip file contains all of the *.m files needed to run the Parallel Worm Tracker. It also contains the user manual and an Excel file used to define run-time preferences. (0.36 MB ZIP) [file pone.0002208.s001.zip › Track Analysis/DeleteTrack.m]

function DeleteTrack()

global Tracks;

button = questdlg('Delete Current Track?','Delete Track','OK','Cancel','OK');

if strcmp(button,'OK')
    % Get current track no.
    H = findobj('tag', 'SLIDER');
    TN = round(get(H, 'Value'));
    
    Tracks(TN) = [];
    
    NumTracks = length(Tracks);
    H = findobj('tag', 'SLIDER');
    set(H, 'Value', TN, ...
        'SliderStep', [1,10]/NumTracks, ...
        'Max', NumTracks, ...
        'Min', 1);
    SelectTrack;  
end
