# Supplementary material for: The Parallel Worm Tracker: A Platform for Measuring Average Speed and Drug-Induced Paralysis in Nematodes
Source: PLoS One. 2008 May 21;3(5):e2208. doi: 10.1371/journal.pone.0002208 (PMC2373883; doi:10.1371/journal.pone.0002208)
Supplement: Dataset S1 — MATLAB-based code for the Parallel Worm Tracker. This *.zip file contains all of the *.m files needed to run the Parallel Worm Tracker. It also contains the user manual and an Excel file used to define run-time preferences. (0.36 MB ZIP) [file pone.0002208.s001.zip › Track Analysis/GetAngleDif.m]

function Dif = GetAngleDif(x,y)

% This function subtracts x from y, taking into consideration
% "wrap-around" issues with a period of 360

Dif = y - x;

Index = find(Dif > 180);
Dif(Index) = 360 - Dif(Index);

Index = find(Dif < -180);
Dif(Index) = -360 - Dif(Index);
