# Supplementary material for: The Parallel Worm Tracker: A Platform for Measuring Average Speed and Drug-Induced Paralysis in Nematodes
Source: PLoS One. 2008 May 21;3(5):e2208. doi: 10.1371/journal.pone.0002208 (PMC2373883; doi:10.1371/journal.pone.0002208)
Supplement: Dataset S1 — MATLAB-based code for the Parallel Worm Tracker. This *.zip file contains all of the *.m files needed to run the Parallel Worm Tracker. It also contains the user manual and an Excel file used to define run-time preferences. (0.36 MB ZIP) [file pone.0002208.s001.zip › Track Analysis/OpenTrack.m]

function OpenTrack()

global Tracks;
global Prefs;

if exist(Prefs.DefaultPath, 'dir') 
    cd(Prefs.DefaultPath);
end

[FileName, PathName] = uigetfile('*.mat', 'Open Track File');

if FileName
	% Get tracks
    load([PathName,FileName]);
    Prefs.NewTracksFile = 1;
	
    % Prompt user for number of movies spanned by tracks
    Reply = questdlg('No. of movies to be used in track display', ...
                     'Select Movies for Display with Tracks','1','2','1');
    NumMovies = str2num(Reply);
    
    % Get movie(s) from which tracks were derived for display
    Message = 'Select Movie for Display with Tracks';
    if NumMovies == 2
        Message = 'Select First Movie for Display with Tracks';
    end
    cd(PathName);
    [FileName, PathName] = uigetfile('*.avi', Message);
    cd(PathName);
    if FileName == 0
        errordlg('No movie was selected for display');
        return;
    end
    Prefs.MovieName = [PathName, FileName];
    FileInfo = aviinfo(Prefs.MovieName(1,:));
    Prefs.FirstMovieLen = FileInfo.NumFrames;
    MovieLen = Prefs.FirstMovieLen;
    
    if NumMovies == 2
        [FileName, PathName] = uigetfile('*.avi', 'Select Second Movie for Display with Tracks');
        if FileName == 0
            errordlg('No movie was selected for display');
            return;
        end
        Prefs.MovieName(2,:) = [PathName, FileName];
        FileInfo = aviinfo(Prefs.MovieName(2,:));
        MovieLen = MovieLen + FileInfo.NumFrames;
    end

	% Display number of frames in movie(s)
    H = findobj('tag', 'FRAMETOTAL');
    set(H, 'String', ['of    ', num2str(MovieLen)]);
    
    % Set track selector slider to 1
    NumTracks = length(Tracks);
    H = findobj('tag', 'SLIDER');
	set(H, 'enable', 'on', ...
        'Value', 1, ...
        'SliderStep', [1,10]/NumTracks, ...
        'Max', NumTracks, ...
        'Min', 1);
    SelectTrack;  
    
	% Enable track analysis and playback
    H = findobj('tag', 'ANALYZE');
	set(H, 'enable', 'on');
    H = findobj('tag', 'BATCH');
	set(H, 'enable', 'on');
    
    H = findobj('tag', 'SAVE');
    set(H, 'enable', 'on');
 
    H = findobj('tag', 'SINGLE_SPEED_HIST');
    set(H, 'enable', 'on');
    H = findobj('tag', 'SINGLE_ID_PARAL');
    set(H, 'enable', 'on');

    H = findobj('tag', 'RW');
	set(H, 'enable', 'on');
	H = findobj('tag', 'BACK');
	set(H, 'enable', 'on');
	H = findobj('tag', 'PLAY');
	set(H, 'enable', 'on');
	H = findobj('tag', 'FF');
	set(H, 'enable', 'on');
	H = findobj('tag', 'BEGIN');
	set(H, 'enable', 'on');
	H = findobj('tag', 'END');
	set(H, 'enable', 'on');
    
  	H = findobj('tag', 'DELETE');
	set(H, 'enable', 'on');
end
