# Supplementary material for: The Parallel Worm Tracker: A Platform for Measuring Average Speed and Drug-Induced Paralysis in Nematodes
Source: PLoS One. 2008 May 21;3(5):e2208. doi: 10.1371/journal.pone.0002208 (PMC2373883; doi:10.1371/journal.pone.0002208)
Supplement: Dataset S1 — MATLAB-based code for the Parallel Worm Tracker. This *.zip file contains all of the *.m files needed to run the Parallel Worm Tracker. It also contains the user manual and an Excel file used to define run-time preferences. (0.36 MB ZIP) [file pone.0002208.s001.zip › Track Analysis/Playback Track/BeginTrack.m]

function BeginTrack()

global Tracks;
global Prefs;
global Current;

% Get current track no.
H = findobj('tag', 'SLIDER');
TN = round(get(H, 'Value'));

StopTrack;
Current.PlayFrame = 1;

figure(Prefs.FigH);

if Current.Analyzed
    if Tracks(TN).Frames(Current.PlayFrame) <= Prefs.FirstMovieLen
        Mov = aviread(Prefs.MovieName(1,:), Tracks(TN).Frames(Current.PlayFrame));
    else
        Mov = aviread(Prefs.MovieName(2,:), Tracks(TN).Frames(Current.PlayFrame)-Prefs.FirstMovieLen);
    end
    imshow(Mov.cdata, Mov.colormap);
    hold on;
    plot(Tracks(TN).SmoothX, Tracks(TN).SmoothY,  'r');
    p = size(Tracks(TN).Pirouettes);
    for n = 1:p(1)
        PIndex = [Tracks(TN).Pirouettes(n,1):Tracks(TN).Pirouettes(n,2)];
        plot(Tracks(TN).SmoothX(PIndex), Tracks(TN).SmoothY(PIndex), 'g');
    end  
    plot(Tracks(TN).SmoothX(Current.PlayFrame), Tracks(TN).SmoothY(Current.PlayFrame), 'b+');
    hold off;
else
    if Tracks(TN).Frames(Current.PlayFrame) <= Prefs.FirstMovieLen
        Mov = aviread(Prefs.MovieName(1,:), Tracks(TN).Frames(Current.PlayFrame));
    else
        Mov = aviread(Prefs.MovieName(2,:), Tracks(TN).Frames(Current.PlayFrame)-Prefs.FirstMovieLen);
    end
    imshow(Mov.cdata, Mov.colormap);
    hold on;
    plot(Tracks(TN).Path(:,1), Tracks(TN).Path(:,2),  'r');
    plot(Tracks(TN).Path(Current.PlayFrame,1), Tracks(TN).Path(Current.PlayFrame,2), 'b+');
    hold off;
end

H = findobj('tag', 'FRAMENUM');
set(H, 'String', num2str(Tracks(TN).Frames(Current.PlayFrame)));
H = findobj('tag', 'TIMEELAPSED');
set(H, 'String', num2str(round(Tracks(TN).Frames(Current.PlayFrame)/Prefs.SampleRate)));
