# Supplementary material for: The Parallel Worm Tracker: A Platform for Measuring Average Speed and Drug-Induced Paralysis in Nematodes
Source: PLoS One. 2008 May 21;3(5):e2208. doi: 10.1371/journal.pone.0002208 (PMC2373883; doi:10.1371/journal.pone.0002208)
Supplement: Dataset S1 — MATLAB-based code for the Parallel Worm Tracker. This *.zip file contains all of the *.m files needed to run the Parallel Worm Tracker. It also contains the user manual and an Excel file used to define run-time preferences. (0.36 MB ZIP) [file pone.0002208.s001.zip › Track Analysis/Playback Track/GetPlaySpeed.m]

function PlaySpeed = GetPlaySpeed(PlayState)

global Prefs;

switch PlayState
    case 'PLAY'
        PlaySpeed = 1;
    case 'FF'
        PlaySpeed = Prefs.FFSpeed;
    case 'BACK'
        PlaySpeed = -1;
    case 'RW'
        PlaySpeed = (-1 * Prefs.FFSpeed);
    otherwise
        PlaySpeed = 0;
end
