# Supplementary material for: The Parallel Worm Tracker: A Platform for Measuring Average Speed and Drug-Induced Paralysis in Nematodes
Source: PLoS One. 2008 May 21;3(5):e2208. doi: 10.1371/journal.pone.0002208 (PMC2373883; doi:10.1371/journal.pone.0002208)
Supplement: Dataset S1 — MATLAB-based code for the Parallel Worm Tracker. This *.zip file contains all of the *.m files needed to run the Parallel Worm Tracker. It also contains the user manual and an Excel file used to define run-time preferences. (0.36 MB ZIP) [file pone.0002208.s001.zip › Track Analysis/RecSlidingWindow.m]

% This function convolves the vector *Data* with a rectangular sliding window
% of size *WinSize* (a scalar). The amplitude of the rectangular window is  
% 1/WinSize (to obtain an average). The overall effect is of a low-pass
% filter of approx. width (in the frequency domain) of (1/WinSize)*Sampling Frequency.
% 
% Alignment issues:
% The function returns a vector (SmoothData) that is aligned with the input vector (Data).
% This means that the i-th index of SmoothData is the filtered value of the i-th index
% of Data. This filtered value is calculated by centering the sliding window about the 
% i-th index of Data.

% Recommendation: use odd valued Winsize for symmetry

% Edge effects: See code (too long to explain & not that important).

function SmoothData = RecSlidingWindow(Data,WinSize)

Len = length(Data);

SmoothData = 0;
for i = ceil(-(WinSize-1)/2):ceil((WinSize-1)/2)
	if i< 0
        SmoothData = SmoothData + [zeros(size(Data(1:-i))), Data(1:Len+i)];
	elseif i == 0
		SmoothData = SmoothData + Data;
	else	% (i > 0)
   		SmoothData = SmoothData + [Data(i+1:Len),zeros(size(Data(Len-(i-1):Len)))];
    end
end
WinSizeDiv1 = [WinSize-abs(ceil(-(WinSize-1)/2)):WinSize];
WinSizeDiv3 = [WinSize:-1:WinSize-ceil((WinSize-1)/2)];
WinSizeDiv2 = [WinSize*ones(size(SmoothData(1:Len-length(WinSizeDiv1)-length(WinSizeDiv3))))];
WinSizeDiv = [WinSizeDiv1, WinSizeDiv2, WinSizeDiv3];        
SmoothData = SmoothData./WinSizeDiv;	% Divide summed data by WinSizeDiv to obtain average.
