# Supplementary material for: The Parallel Worm Tracker: A Platform for Measuring Average Speed and Drug-Induced Paralysis in Nematodes
Source: PLoS One. 2008 May 21;3(5):e2208. doi: 10.1371/journal.pone.0002208 (PMC2373883; doi:10.1371/journal.pone.0002208)
Supplement: Dataset S1 — MATLAB-based code for the Parallel Worm Tracker. This *.zip file contains all of the *.m files needed to run the Parallel Worm Tracker. It also contains the user manual and an Excel file used to define run-time preferences. (0.36 MB ZIP) [file pone.0002208.s001.zip › Track Analysis/TrackAnalysis.m]

function TrackAnalysis()

% This function extracts the major parameters for the current Track and plots them
% based on the preferences in Prefs

global Tracks;
global Prefs;
global Current;

% Get current track no.
H = findobj('tag', 'SLIDER');
TN = round(get(H, 'Value'));

% Calculate track parameters
% --------------------------
if ~(Current.Analyzed)
	Tracks(TN).Time = Tracks(TN).Frames/Prefs.SampleRate;		% Calculate time of each frame
	Tracks(TN).NumFrames = length(Tracks(TN).Frames);		    % Number of frames

	% Smooth track data by rectangular sliding window of size WinSize;
	Tracks(TN).SmoothX = RecSlidingWindow(Tracks(TN).Path(:,1)', Prefs.SmoothWinSize);
	Tracks(TN).SmoothY = RecSlidingWindow(Tracks(TN).Path(:,2)', Prefs.SmoothWinSize);

	% Calculate Direction & Speed
	Xdif = CalcDif(Tracks(TN).SmoothX, Prefs.StepSize) * Prefs.SampleRate;
	Ydif = -CalcDif(Tracks(TN).SmoothY, Prefs.StepSize) * Prefs.SampleRate;    % Negative sign allows "correct" direction
                                                                               % cacluation (i.e. 0 = Up/North)
	ZeroYdifIndexes = find(Ydif == 0);
    Ydif(ZeroYdifIndexes) = eps;     % Avoid division by zero in direction calculation
    
	Tracks(TN).Direction = atan(Xdif./Ydif) * 360/(2*pi);	    % In degrees, 0 = Up ("North")

    NegYdifIndexes = find(Ydif < 0);
    Index1 = find(Tracks(TN).Direction(NegYdifIndexes) <= 0);
	Index2 = find(Tracks(TN).Direction(NegYdifIndexes) > 0);
	Tracks(TN).Direction(NegYdifIndexes(Index1)) = Tracks(TN).Direction(NegYdifIndexes(Index1)) + 180;
	Tracks(TN).Direction(NegYdifIndexes(Index2)) = Tracks(TN).Direction(NegYdifIndexes(Index2)) - 180;

	Tracks(TN).Speed = sqrt(Xdif.^2 + Ydif.^2) * Prefs.PixelSize;		% In mm/sec

	% Calculate angular speed
	Tracks(TN).AngSpeed = CalcAngleDif(Tracks(TN).Direction, Prefs.StepSize) * Prefs.SampleRate;		% in deg/sec
    
    % Identify Pirouettes (Store as indices in Tracks(TN).Pirouettes)
    Tracks(TN).Pirouettes = IdentifyPirouettes(Tracks(TN));
    Current.Analyzed = 1;
end


% Replot smooth track & analysis results 
% --------------------------------------
if ~Current.BatchAnalysis    % Don't plot results if running in Batch Mode
    
    figure(Prefs.FigH);
    hold on;
    p = size(Tracks(TN).Pirouettes);
    for n = 1:p(1)
        PIndex = [Tracks(TN).Pirouettes(n,1):Tracks(TN).Pirouettes(n,2)];
        plot(Tracks(TN).SmoothX(PIndex), Tracks(TN).SmoothY(PIndex), 'g');
    end  
    hold off;
    
    
    AnalFigH = findobj('Tag', 'ANALFIG');
    if isempty(AnalFigH)
        AnalFigH = figure('Name', 'Analysis Results', 'NumberTitle', 'off', ...
            'Tag', 'ANALFIG');
    else
        figure(AnalFigH)
    end
    
    NumPlots = Prefs.PlotDirection + Prefs.PlotSpeed + Prefs.PlotAngSpeed;
    i = 1;
    if Prefs.PlotDirection
        SubP = [NumPlots,1,i];
        Plotter(Tracks(TN).Time, Tracks(TN).Direction, AnalFigH, SubP, 'b', 'Worm instantaneous direction', ... 
            '', 'Direction (deg)', 'on', 'on', 'off');
        ax = get(gcf,'CurrentAxes');
        set(ax, 'YLim', [-180, 180]);
        if i ~= NumPlots
            set(ax, 'XTickLabel', '');
        else
            xlabel('Time (sec)');
        end
        i = i+1;
    end
    
    if Prefs.PlotSpeed
        SubP = [NumPlots,1,i];
        Plotter(Tracks(TN).Time, Tracks(TN).Speed, AnalFigH, SubP, 'r', 'Worm instantaneous speed', ... 
            '', 'Speed (mm/sec)', 'on', 'on', 'off');
        if i ~= NumPlots
            ax = get(gcf,'CurrentAxes');
            %set(ax, 'XTickLabel', '');
        else
            xlabel('Time (sec)');
        end
        i = i+1;
    end
    
    if Prefs.PlotAngSpeed
        SubP = [NumPlots,1,i];
        Plotter(Tracks(TN).Time, Tracks(TN).AngSpeed, AnalFigH, SubP, 'r', 'Worm instantaneous angular speed', ... 
            '', 'Angular Velocity (deg/sec)', 'on', 'on', 'off');
        hold on;
        p = size(Tracks(TN).Pirouettes);
        for n = 1:p(1)
            PIndex = [Tracks(TN).Pirouettes(n,1):Tracks(TN).Pirouettes(n,2)];
            Plotter(Tracks(TN).Time(PIndex), Tracks(TN).AngSpeed(PIndex), AnalFigH, SubP, 'g');
            zoom on;
        end  
        hold off;
        if i ~= NumPlots
            ax = get(gcf,'CurrentAxes');
            set(ax, 'XTickLabel', '');
        else
            xlabel('Time (sec)');
        end
        i = i+1;
    end
    
end    % END IF ~Current.BatchAnalysis
