# Supplementary material for: The Parallel Worm Tracker: A Platform for Measuring Average Speed and Drug-Induced Paralysis in Nematodes
Source: PLoS One. 2008 May 21;3(5):e2208. doi: 10.1371/journal.pone.0002208 (PMC2373883; doi:10.1371/journal.pone.0002208)
Supplement: Dataset S1 — MATLAB-based code for the Parallel Worm Tracker. This *.zip file contains all of the *.m files needed to run the Parallel Worm Tracker. It also contains the user manual and an Excel file used to define run-time preferences. (0.36 MB ZIP) [file pone.0002208.s001.zip › Video Capture/StopVidCapture.m]

function StopVidCapture()

% This function executes upon a stop event (either due to a stop command or
% when the number of frames specified for the trigger has been acquired)

global vid
global aviobj


% Wrap Up Video Acquisition
% -------------------------
VidGrabFramesToAVI;    % Get last frames...

T = timerfind('Tag', 'CaptureTimer');

FramesCaptured = get(T, 'UserData');
nFrames = vid.FramesPerTrigger;

stop(T);
delete(T);

aviobj = close(aviobj);
disp(['FramesAcquired = ', num2str(vid.FramesAcquired)]);
% events = vid.EventLog;

MainT = timerfind('Tag', 'MainTimer');
n = get(MainT, 'TasksExecuted');

if FramesCaptured == nFrames
    UD = get(MainT, 'UserData');
    MovieName = [UD{1}(1:length(UD{1})-5), num2str(n), '.avi'];
    if UD{3}        % If "Analyze during capture" option selected
        ParalysisTracker(MovieName);
    end
end

if get(MainT, 'TasksExecuted') == get(MainT, 'TasksToExecute')
    % Update interface
    UD = get(MainT, 'UserData');
    set(UD{2}, 'String', 'Start Capture');

    delete(MainT);
    clear MainT
end
