# Supplementary material for: The Parallel Worm Tracker: A Platform for Measuring Average Speed and Drug-Induced Paralysis in Nematodes
Source: PLoS One. 2008 May 21;3(5):e2208. doi: 10.1371/journal.pone.0002208 (PMC2373883; doi:10.1371/journal.pone.0002208)
Supplement: Dataset S1 — MATLAB-based code for the Parallel Worm Tracker. This *.zip file contains all of the *.m files needed to run the Parallel Worm Tracker. It also contains the user manual and an Excel file used to define run-time preferences. (0.36 MB ZIP) [file pone.0002208.s001.zip › Worm Tracker/PlotFrame.m]

function PlotFrame(FigH, Mov, Tracks, RGB)

figure(FigH)
imshow(Mov.cdata, Mov.colormap);
hold on;

% figure(FigH+1)
% imshow(RGB);
% hold on;

if ~isempty(Tracks)
    ActiveTracks = find([Tracks.Active]);
else
    ActiveTracks = [];
end

for i = 1:length(ActiveTracks)
    figure(FigH)
%   cmap = colormap;    'Color', cmap(ActiveTracks(i)*10,:)
    plot(Tracks(ActiveTracks(i)).Path(:,1), Tracks(ActiveTracks(i)).Path(:,2), 'r');
    plot(Tracks(ActiveTracks(i)).LastCoordinates(1), Tracks(ActiveTracks(i)).LastCoordinates(2), 'b+');
    
%   figure(FigH+1)
%   plot(Tracks(ActiveTracks(i)).LastCoordinates(1), Tracks(ActiveTracks(i)).LastCoordinates(2), 'wo');
end

pause(1);
hold off;    % So not to see movie replay
