# Supplementary material for: The Parallel Worm Tracker: A Platform for Measuring Average Speed and Drug-Induced Paralysis in Nematodes
Source: PLoS One. 2008 May 21;3(5):e2208. doi: 10.1371/journal.pone.0002208 (PMC2373883; doi:10.1371/journal.pone.0002208)
Supplement: Dataset S1 — MATLAB-based code for the Parallel Worm Tracker. This *.zip file contains all of the *.m files needed to run the Parallel Worm Tracker. It also contains the user manual and an Excel file used to define run-time preferences. (0.36 MB ZIP) [file pone.0002208.s001.zip › Worm Tracker Preferences.xls]

## Sheet: Tracker Prefs
Min size of single worm	30	pixels
Max size of single worm	250	pixels
Max distance between same worm in successive frames	5	pixels
Max size change by worm in successive frames	100	pixels
Shortest valid track	100	frames
Use auto thresholding	1	(select 1 if yes, 0 if no)
Auto thresholding correction factor	0.1
Manual threshold level (if not using auto thresholding)	0.5
Track dark objects on white background	1	(select 1 if yes, 0 if tracking white objects on dark background)
Plot frames with color-coded objects	0	(select 1 if yes, 0 if no; useful for tuning tracker)
Pause after plotting tracker progress (and wait for key press)	0	(select 1 if yes, 0 if no; useful for tuning tracker)
Plot histogram of object sizes	0	(select 1 if yes, 0 if no; useful for tuning tracker, specifically worm size thresholds)

## Sheet: Analysis Prefs
Sample rate	7.5	frames/s
Sliding window for smoothing track data	7	frames
Step for calculating worm speed	7	frames
Analyze direction	1	(select 1 if yes, 0 if no)
Analyze speed	1	(select 1 if yes, 0 if no)
Analyze angular speed	1	(select 1 if yes, 0 if no)
Angular Speed threshold for identifying pirouette	110	deg/s (º/s)
Min run duration (shorter runs are considered part of pirouettes)	6	s
Speed of Fast Forward (and Rewind) track playback	6	multiple of normal speed
Factor for converting tracker measurements from pixels to mm	37.3	pixels/mm
Bin spacing for speed histogram plots	0.01	mm/s
Max speed bin for speed histogram plots	0.5	mm/s
Speed threshold for identifying paralyzed worms	0.015	mm/s
Min fraction of track below speed threshold required for paralysis ID	0.8
Write paralysis analysis results to excel file	1	(select 1 if yes, 0 if no)
Default Matlab directory for movie location	C:\Documents and Settings\Administrator\Desktop\tracker data\

## Sheet: Video Capture Prefs
Sample rate	7.5	frames/s	(Note: Should be same as Sample Rate in Analysis Prefs!!)
Total duration of experiment	190	min
Capture movie every	10	min
Duration of each movie	30	s
Save Path	C:\Documents and Settings\Administrator\Desktop\tracker data\
Save Name	Movie_.avi
Video Adaptor Name	dcam
Video Format	Y8_1280x960
